# Supplementary material for: How Can Childbirth Care for the Rural Poor Be Improved? A Contribution from Spatial Modelling in Rural Tanzania
Source: PLoS One. 2015 Sep 30;10(9):e0139460. doi: 10.1371/journal.pone.0139460 (PMC4589408; doi:10.1371/journal.pone.0139460)
Supplement: S1 Dataset — Staffing level and number of deliveries. 2012. Ludewa District, Tanzania. (XLS) [file pone.0139460.s001.xls]

## Sheet: Ludewa District 2012
Ludewa District 2012 : Health Facilities deliveries and staffing data
Sequential number	Health Facility	Number of recorded deliveries	Skilled birth attendant
1	Amani Disp	34	2
2	Ibihi Disp	9	1
3	Ibumi Disp	8	1
4	Ilininda Disp	12	1
5	Iwela Disp	12	0
6	Kilondo Disp	84	0
7	Kimelembe Disp	data not available	0
8	Kipangala Disp	11	1
9	Kipingu Disp	15	1
10	Kiwe Disp	15	1
11	Kiyombo Disp	32	1
12	Lifua Disp	data not available	0
13	Lifuma Disp	17	0
14	Ligumbilo Disp	33	0
15	Lihagule Disp	42	0
16	Lipangala Disp	10	1
17	Luana Disp	13	1
18	Ludende Disp	14	2
19	Ludewa Hospital	1067	63
20	Ludewa Kijijini Disp	26	1
21	Lugarawa Hospital	1624	47
22	Luilo Disp	data not available	1
23	Lumbila Disp	39	1
24	Lupande Disp	22	1
25	Lupanga Disp	30	1
26	Lupingu Disp	8	1
27	Lusala Disp	48	1
28	Luvuyo Disp	27	1
29	Madilu Disp	26	2
30	Madope Disp	13	1
31	Madunda HC	19	1
32	Maholongwa Disp	12	1
33	Makonde HC	10	2
34	Manda HC	102	3
35	Manga Disp	data not available	1
36	Mapogoro Disp	64	1
37	Masasi Disp	44	0
38	Masimbwe Disp	13	1
39	Mavala Disp	31	1
40	Mavanga Disp	29	3
41	Mavanga HC	30	3
42	Mawengi Disp	28	2
43	Mbongo Disp	data not available	0
44	Mbwila Disp	37	2
45	Milo Hosp	174	3
46	Mkongobaki Disp	14	1
47	Mlangali HC	117	7
48	Mundindi Disp	9	1
49	Ngelenge Disp	data not available	1
50	Nindi HC	13	1
51	Njelela Disp	0	0
52	Nkomangombe Disp	data not available	1
53	Ntumbati Disp	2	0
54	Shaurimoyo Disp	27	2
55	Utilili Disp	23	0
	Source of data -	District Human Resources software and Health Management Information System
