# Supplementary material for: How Can Childbirth Care for the Rural Poor Be Improved? A Contribution from Spatial Modelling in Rural Tanzania
Source: PLoS One. 2015 Sep 30;10(9):e0139460. doi: 10.1371/journal.pone.0139460 (PMC4589408; doi:10.1371/journal.pone.0139460)
Supplement: S2 Dataset — Staffing level and number of deliveries. 2012. Iringa District, Tanzania. (XLS) [file pone.0139460.s002.xls]

## Sheet: Iringa District 2012
Iringa District 2012 : Health Facilities deliveries and staffing data
Sequential number	Health Facility	2012 Deliveries	Clinicians (AMO/CO/ACO)	Qualified nurses	Unqualified health staff	Other qualified staff	Skilled birth attendant
1	Chamdindi DIsp	11	0	1	0		1
2	Idodi HC	138	2	4	2	1	6
3	Ifunda Gov DIsp	73	1	2	2		3
4	Ifunda RC Disp	93	1	2	0		3
5	Igangidung'u Disp	68	1	0	1		1
6	Igula Disp	20	0	2	0		2
7	Iguluba Disp	42	1	0	0		1
8	Ihemi Disp	96	1	1	1		2
9	Ihomasa Disp	111	1	1	0		2
10	Ikengeza Disp	84	1	1	0		2
11	Ilalasimba Disp	45	1	1	0		2
12	Ilambilole Disp	58	1	1	0		2
13	Ilandutwa Disp	62	1	0	0		1
14	Ilolompya Disp	112	1	1	1		2
15	Isele Disp	112	1	0	0		1
16	Isimani HC	224	3	5	2	2	8
17	Isman Lwang'a Disp		0	1	1		1
18	Itagutwa Disp	48	0	1	2		1
19	Itunundu Disp	55	1	2	0		3
20	Izazi Disp	197	1	3	0		4
21	Kalenga Disp	104	1	1	0		2
22	Kaning'ombe Disp	40	0	1	0		1
23	Kibena Disp	114	1	2	0		3
24	Kihanga Disp	57	0	1	0		1
25	Kikombwe Disp	126	1	1	0		2
26	Kimande HC	277	3	4	3	3	7
27	Kipera Disp	4	1	1	0		2
28	Kiponzero HC	158	3	6	4		9
29	Kisanga Disp	57	1	1	0		2
30	Kisinga Disp	48	2	1	1		3
31	Luganga Disp	92	1	0	1		1
32	Lumuli Disp	42	1	1	0		2
33	Lupembelwasenga Disp	58	0	1	0		1
34	Lyasamfukulembe Disp	40		1			1
35	Mafuruto Disp	99	1	0	0		1
36	Magulilwa Disp	119	1	0	0		1
37	Magunga Disp	2	0	1	1		1
38	Mahuninga Disp	68	1	0	1		1
39	Makombe Disp	42	1	0	0		1
40	Makuka Disp	105	0	0	1		0
41	Mangawe Disp	76	1	1	0		2
42	Mapogoro Disp	47	1	1	0		2
43	Mfyome Disp	89	0	1	0		1
44	Mgama Disp	75	1	1	1		2
45	Migoli Disp	175	1	2	1		3
46	Migoli HC	159	2	3	3	1	5
47	Mikimbimitali Disp	28	2	0	0		2
48	Mkulula Disp	54	1	1	0		2
49	Mkungugu Disp	13	1	0	0		1
50	Mlowa HC	126	1	1	2	2	2
51	Msembe Disp	0					0	no RCH services, only OPD
52	Ng'enza Disp	203	1	1	1		2
53	Ngano Disp	27	1	0	0		1
54	Nyabula Disp	165	0	1	0		1
55	Nyakavangala Disp	82	0	1	0		1
56	Nyamahana Disp	35	1	0	0		1
57	Nyang'oro Disp	47	2	0	1		2
58	Nzihi Disp	117	1	4	1	1	5
59	St Lukes Disp	139	1	1			2
60	Tanangozi Disp	50	1	1	1		2
61	Tosamaganga H	2140	16	65	46	12	81
62	Tungamalenga Gov Disp	14	1				1
63	Tungamalenga Lut Disp	31	1				1
64	Udumka Disp	65	0	1	0		1
65	Ulete Disp		0	1	0		1
66	Usengelingete Disp	65	0	1	1		1
67	Usolanga Disp	80	0	0	3		0
68	Wangama Disp	8	0	1	0		1
69	Wasa Gov Disp	62	1	1	0		2
70	Wasa RC Disp	53	0	1	1		1
71	Wenda HC	56	2	1	2		3
72	Weru Disp	63	1	1	0		2
Source of data:	District Human Resources software and Health Management Information System
